# Supplementary material for: A new species of Callispa Baly (Coleoptera, Chrysomelidae, Cassidinae, Callispini) infesting coconut palm ( Cocos nucifera L.) in India
Source: Zookeys. 2013 Feb 14;(269):1–10. doi: 10.3897/zookeys.269.4240 (PMC3592265; doi:10.3897/zookeys.269.4240)
Supplement: XML Treatment for Callispa keram [file zookeys.269.4240-treatment1.xml]

<!DOCTYPE tp:taxon-treatment
  PUBLIC "-//TaxonX//DTD Taxonomic Treatment Publishing DTD v0 20100105//EN" "tax-treatment-NSO.dtd">
<tp:taxon-treatment xmlns:tp="http://www.plazi.org/taxpub"><tp:treatment-meta><mixed-citation publication-type="journal"><person-group><name><surname>Shameem</surname><given-names>K. M.</given-names></name><name><surname>Prathapan</surname><given-names>K. D.</given-names></name></person-group><article-title>A new species of 
                    <italic>Callispa</italic> Baly (Coleoptera, Chrysomelidae, Cassidinae, Callispini) infesting coconut palm (
                    <italic>Cocos nucifera</italic> L.) in India
                </article-title><source>Zookeys</source><day>14</day><month>2</month><year>2013</year><volume>2013</volume><issue>269</issue><fpage>1</fpage><lpage>10</lpage><pub-id pub-id-type="doi">10.3897/zookeys.269.4240</pub-id></mixed-citation></tp:treatment-meta><tp:nomenclature><tp:taxon-name>
                            <tp:taxon-name-part taxon-name-part-type="genus">Callispa</tp:taxon-name-part>
                            <tp:taxon-name-part taxon-name-part-type="species">keram</tp:taxon-name-part>
                        <object-id xmlns:xlink="http://www.w3.org/1999/xlink" xlink:type="simple">urn:lsid:zoobank.org:act:2AD413D6-160B-4911-81CE-8F9A8B6FB863</object-id>
								<object-id xmlns:xlink="http://www.w3.org/1999/xlink" xlink:type="simple">http://species-id.net/wiki/Callispa_keram</object-id>
								</tp:taxon-name><tp:taxon-authority>Shameem &amp; Prathapan</tp:taxon-authority><tp:taxon-status xmlns:xlink="http://www.w3.org/1999/xlink" xlink:type="simple">sp. n.</tp:taxon-status><xref ref-type="fig" rid="F1">Figs 1</xref><xref ref-type="fig" rid="F2"/><xref ref-type="fig" rid="F3">–14</xref></tp:nomenclature><tp:treatment-sec sec-type="Description"><title>Description of adult.</title><p>Length 3.36–4.32 mm, width 1.73–2.35 mm. Vertex metallic black with blue tint; frontoclypeus black; gena, gula piceous to dark rufous brown; mouth parts dark rufous brown with labrum distinctly darker. Antenna piceous to dark rufous brown, often with proximal antennomeres darker than distal. Pronotal disc metallic black with blue tint, and turning rufous brown towards lateral margin in many specimens. Scutellum metallic black with blue tint. Elytra entirely dark metallic blue (<xref ref-type="fig" rid="F1">Fig. 1</xref>). Venter and legs entirely dark rufous brown (<xref ref-type="fig" rid="F1">Fig. 2</xref>).</p><p>Vertex minutely punctate, surface finely reticulate; midfrontal sulcus absent. Midcranial sulcus present as shallow indistinct groove evident anteriorly and posteriorly. Post-callinal transverse depression deeply impressed. Last maxillary palpomere as long as or longer than preceding two combined. Scape a little longer than half of pedicel; length ratio of antennomeres 2–11 equals 1.00 : 0.93-1.07 : 0.73-0.78 : 0.73-0.78 : 0.60-0.71 : 0.67-0.71 : 0.64-0.67 : 0.67-0.78 : 0.71-0.73 : 1.35-1.50.</p><p>Pronotum 1.53–1.67 times wider than long; posteriorly 1.14–1.20 times wider than anteriorly. Disc distinctly raised along middle 1/3, with transverse depression near posterior margin in front of scutellum. Disc impunctate anteriorly in middle as well as along a narrow mid-line; rest of raised middle portion with scattered small and minute punctures. Disc on either side of raised middle area moderately depressed <!--PageBreak-->with deep, large, circular punctures; distance between punctures less than diameter of individual puncture. Lateral margin anteriorly as broad as posteriorly, prominently scalloped with four to six emarginations (<xref ref-type="fig" rid="F1">Fig. 3</xref>). Scutellum broader than long, convex on top, very minutely punctate and reticulate.</p><p>Elytron with shallow post-basal transverse depression deeper laterally; elytral apex convex. Scutellar row short, with three to five punctures; additional sixth row of punctures arises from middle of elytron, forming eleven rows of punctures, excluding scutellar row, present just behind middle. Distance between adjacent rows more than diameter of one puncture in middle of disc; distance between adjacent punctures in one row variable. Interstices flat, extremely minutely punctate. Punctures large, deep, round to oval. Hypomeron of pronotum with large, shallow punctures, punctures absent towards lateral margin, denser towards tergosternal suture. Prosternal intercoxal process channelled near margins on four sides, convexly raised along middle on top. Metasternum with granulate area bearing number of large, round, deep punctures anteriorly on either side, posterior to mesocoxal cavity.</p><p>Aedeagus with basal piece poorly sclerotized. In lateral view, strongly curved near middle, apical 1/3 almost straight, apex acutely pointed (<xref ref-type="fig" rid="F2">Fig. 5</xref>). Ventral side convex, with a sharply raised ridge along middle of distal region, with shallow depression on either side of ridge (<xref ref-type="fig" rid="F2">Fig. 4</xref>). Apical foramen partially covered with a lamina bearing sclerotized plate on either side (<xref ref-type="fig" rid="F2">Fig. 6</xref>). Arms of tegmen subequal to stem.</p><p><!--PageBreak-->Receptacle of spermatheca longer than wide with inner side strongly convex, outer side gently concave; pump strongly curved, not differentiated from receptacle, about twice as long as receptacle, apical appendix acute, well developed; duct and gland inserted separately (<xref ref-type="fig" rid="F2">Fig. 7</xref>). Sternite VIII with convex distal margin bearing numerous setae (<xref ref-type="fig" rid="F2">Fig. 9</xref>). Spiculum gastrale anteriorly as wide as posteriorly. Coxite broader than long with setae along posterior margin (<xref ref-type="fig" rid="F2">Fig. 8</xref>). Tergum IX represented by horseshoe shaped single sclerite with bristles along posterior margin (<xref ref-type="fig" rid="F2">Fig. 10</xref>).</p><p>No apparent sexual dimorphism, except for slightly larger females (3.69–4.32 mm) compared to males (3.36–3.79 mm).</p><fig id="F1" position="float" orientation="portrait"><label>Figures 1–3.</label><caption><p><italic><tp:taxon-name>Callispa keram</tp:taxon-name></italic> sp. n. <bold>1</bold> dorsal habitus <bold>2</bold> ventral habitus <bold>3</bold> lateral margin of pronotum.</p></caption><graphic xmlns:xlink="http://www.w3.org/1999/xlink" xlink:href="ZooKeys-269-001-g001.jpg" position="float" orientation="portrait" xlink:type="simple"/></fig><fig id="F2" position="float" orientation="portrait"><label>Figures 4–10.</label><caption><p><italic><tp:taxon-name>Callispa keram</tp:taxon-name></italic> sp. n. <bold>4</bold> median lobe of aedeagus, ventral view <bold>5</bold> median lobe of aedeagus, lateral view <bold>6</bold> median lobe of aedeagus, distal opening <bold>7</bold> spermatheca <bold>8</bold> coxite <bold>9</bold> sternite VIII <bold>10</bold> tergum IX.</p></caption><graphic xmlns:xlink="http://www.w3.org/1999/xlink" xlink:href="ZooKeys-269-001-g002.jpg" position="float" orientation="portrait" xlink:type="simple"/></fig></tp:treatment-sec><tp:treatment-sec sec-type="Etymology"><title>Etymology.</title><p>The specific epithet <italic>keram</italic>, literally means coconut in Malayalam, the language of Kerala, the southern Indian state where the insect occurs. It refers to the host plant as well as the type locality, <italic><tp:taxon-name>Keralam</tp:taxon-name></italic>, the land of coconut.</p></tp:treatment-sec><tp:treatment-sec sec-type="Types"><title>Types.</title><p>Holotype ♂, with labels as follows: 1) India: Kerala / Vellayani / <named-content xmlns:xlink="http://www.w3.org/1999/xlink" content-type="dwc:verbatimCoordinates" xlink:type="simple">08°25'47.5"N, 76°59'8.3"E</named-content>/ 9.ii.2012 18 m / Shameem K. Coll. / <italic>Ex</italic> Coconut (white label). 2) HOLOTYPE / <italic><tp:taxon-name>Callispa keram</tp:taxon-name></italic> sp. n. / des. Shameem &amp; Prathapan, 2012 (red label) (BMNH).</p><p>Paratypes (99 specimens, all specimens with a white locality label as given below, besides a second pink label: PARATYPE / <italic><tp:taxon-name>Callispa keram</tp:taxon-name></italic> sp. n. / des. Shameem &amp; Prathapan, 2012): 5 unsexed. the same labels as for holotype; 1 ♀, 1 unsexed. same data as for holotype except date 8.i.2012; 1 unsexed. same data except date 19.i.2012; 6 unsexed. same data except date 24.i.2012; 1 ♀. same data except date 27.i.2012; 8 unsexed. same data except date 2.ii.2012; 2 unsexed. same data except date 9.ii.2012; 4 unsexed. same data except date 16.ii.2012; 3 unsexed. same data except date 21.ii.2012; 1 ♀, 1 unsexed. same data except date 22.ii.2012; 8 unsexed. India: Kerala / Vellayani / <named-content xmlns:xlink="http://www.w3.org/1999/xlink" content-type="dwc:verbatimCoordinates" xlink:type="simple">08°25'47.5"N, 76°59'8.3"E</named-content>/ 12.xii.2011 18 m / Shameem K. Coll. / <italic>Ex Livistona</italic>; 1 ♀, 1 unsexed. same data except date 22.xii.2011; 2 ♂, 1 ♀, 1 unsexed. same data except date 2.ii.2012; 1 unsexed. same data except date 9.ii.2012; 1 unsexed. India: Kerala / Vellayani / <named-content xmlns:xlink="http://www.w3.org/1999/xlink" content-type="dwc:verbatimCoordinates" xlink:type="simple">08°25'47.5"N, 76°59'8.3"E</named-content>/ 9.i.2012 18 m / Shameem K. Coll. / <italic>Ex Syagrus</italic>; 1 ♀. same data except date 21.i.2012; 2 ♂, 1 ♀, 9 unsexed. India: Kerala / Vellayani / <named-content xmlns:xlink="http://www.w3.org/1999/xlink" content-type="dwc:verbatimCoordinates" xlink:type="simple">08°25'47.5"N, 76°59'8.3"E</named-content>/ 6.i.2012 18 m / Shameem K. Coll.; 3 ♂, 6 unsexed. same data except date 7.i.2012; 1 ♂, 1 ♀. same data except date 8.i.2012; 2 unsexed. same data except date 9.i.2012; 1 ♀, 1 unsexed. same data except date 11.i.2012; 2 ♂, 3 unsexed. same data except date 12.i.2012; 2 unsexed. same data except date 17.i.2012; 1 ♂. same data except date 19.i.2012; 1 unsexed. same data except date 24.i.2012; 1 unsexed . India: Kerala / Vallamkulam / 25.xii.2011 / Prathapan KD Coll. / <italic>Ex</italic> Coconut; 1 ♀. same data except locality Pandanad; 1 ♀, 1 unsexed. India: Kerala / Tirurangadi / 25.xii.2011 / Shameem K. Coll. / <italic>Ex</italic> Coconut; 2 unsexed. India: Kerala / Calicut University / 26.xii.2011 / Shameem K. Coll. / <italic>Ex</italic> Coconut; 1 unsexed. India: Kerala / Tirurangadi / 25.xii.2011 / Shameem K. Coll. / <italic>Ex Livistona</italic>; 1 unsexed. same data except date 6.ii.2012.</p><p>(4 specimens with the following labels, besides a pink label: PARATYPE / <italic><tp:taxon-name>Callispa keram</tp:taxon-name></italic> sp. n. / des. Shameem &amp; Prathapan, 2012) 1 unsexed. 1) On Coconut / Vellayani <!--PageBreak-->/ 26-8-56 / M.R.G.K.N. 2) 2. 3) Z.S.I. / Lot No. 47 / 1956; 1 unsexed. 1) 2. 2) Z.S.I. / Lot No. 47 / 1956; 1 unsexed. 1) 2. 2) Z.S.I. / Lot No. 47 / 1956. 3) <italic><tp:taxon-name>Callispa</tp:taxon-name></italic> sp / nr. <italic>minima /</italic> gestro / S.P. Shukla det ’57; 1 unsexed. 1) 5. 2) ? Callispa sp. / R. N. Mathur det. (10 BMNH, 5 MCSN, 10 NBAII, 48 NPC, 3 PKDC, 13 UASB, 10 USNM).</p></tp:treatment-sec><tp:treatment-sec sec-type="Distribution"><title>Distribution.</title><p>India (Kerala).</p></tp:treatment-sec><tp:treatment-sec sec-type="Remarks"><title>Remarks.</title><p><italic><tp:taxon-name>Callispa keram</tp:taxon-name></italic> sp. n. can be differentiated from the other metallic black or blue species of <italic><tp:taxon-name>Callispa</tp:taxon-name></italic> in southern India, by the shape of the distinctly scalloped lateral margin of the pronotum (<xref ref-type="fig" rid="F1">Fig. 3</xref>). Other southern Indian species with metallic black or blue dorsum, namely, <italic><tp:taxon-name>Callispa coerulodorsata</tp:taxon-name></italic> Maulik, <italic><tp:taxon-name>Callispa minima</tp:taxon-name></italic> Gestro and <italic><tp:taxon-name>Callispa violaceicornis</tp:taxon-name></italic> Pic have straight or evenly curved lateral pronotal margin. <italic><tp:taxon-name>Callispa keram</tp:taxon-name></italic> closely resembles <italic><tp:taxon-name>Callispa minima</tp:taxon-name></italic> in having shiny blue black dorsum and brown venter, besides being more or less similar in size. However, they can be separated based on the shape of the lateral margin of the pronotum as well as the finely rugose interstices on the basal portion of the elytron (elytral interstices are smooth in <italic><tp:taxon-name>Callispa keram</tp:taxon-name></italic>). In <italic><tp:taxon-name>Callispa coerulodorsata</tp:taxon-name></italic>, the ventral side is black and the scutellum bears three characteristic deep notches radiating from the centre, however, the ventral side in <italic><tp:taxon-name>Callispa keram</tp:taxon-name></italic> is rufous brown and the radiating notches on the scutellum are absent. <!--PageBreak-->The pronotum is strongly narrowed anteriorly in <italic><tp:taxon-name>Callispa violaceicornis</tp:taxon-name></italic>, while it is weakly narrowed towards front in the new species. Metallic blue-black species of southern Indian <italic><tp:taxon-name>Callispa</tp:taxon-name></italic> can be separated using the key given below.</p></tp:treatment-sec><tp:treatment-sec sec-type="Host plants"><title>Host plants.</title><p><tp:taxon-name>Arecaceae</tp:taxon-name>: <italic><tp:taxon-name>Cocos nucifera</tp:taxon-name></italic> L., <italic><tp:taxon-name>Livistona chinensis</tp:taxon-name></italic> R.Br. (Chinese fan palm or fountain palm) and  <italic><tp:taxon-name>Syagrus</tp:taxon-name></italic> <italic>romanzoffiana</italic> (Cham.) Glassman (Queen palm).</p></tp:treatment-sec><tp:treatment-sec sec-type="Biology"><title>Biology.</title><p><xref ref-type="bibr" rid="B11">Nair and Oommen (1965)</xref> studied the biology and figured the life stages of <italic><tp:taxon-name>Callispa keram</tp:taxon-name></italic>. All the life stages (<xref ref-type="fig" rid="F3">Figs 11–14</xref>) are confined to the abaxial side of the leaflets. According to Nair and Oommen, the beetles mate 5–7 days after emergence and commence oviposition thereafter. A female lays 28–54 eggs during an oviposition period of 46–113 days and the life cycle is completed in 34–43 days. Eggs are deposited singly in simple ootheca (<xref ref-type="fig" rid="F3">Fig. 11</xref>). Attempts to separate the eggs from the ootheca resulted in rupture of the eggs. Feeding troughs of adults appear as characteristic narrow lines (<xref ref-type="fig" rid="F3">Fig. 15</xref>) on the leaves while that of the larvae appear as brownish irregular patches (<xref ref-type="fig" rid="F3">Fig. 16</xref>). All life stages of <italic><tp:taxon-name>Callispa keram</tp:taxon-name></italic> were observed on all three known host plants. <italic><tp:taxon-name>Callispa keram</tp:taxon-name></italic> was not observed in the high altitude regions of Kerala as well as in the dry coconut growing tracts of Tamil Nadu, adjoining Kerala.</p><fig id="F3" position="float" orientation="portrait"><label>Figures 11–16.</label><caption><p><italic><tp:taxon-name>Callispa keram</tp:taxon-name></italic> sp. n. <bold>11</bold> ootheca <bold>12</bold> larva <bold>13</bold> pupa <bold>14</bold> adult <bold>15</bold> adult feeding trough <bold>16</bold> larval feeding trough.</p></caption><graphic xmlns:xlink="http://www.w3.org/1999/xlink" xlink:href="ZooKeys-269-001-g003.jpg" position="float" orientation="portrait" xlink:type="simple"/></fig><!--PageBreak--></tp:treatment-sec><ref-list><ref id="B11"><mixed-citation xmlns:xlink="http://www.w3.org/1999/xlink" xlink:type="simple"><person-group><name name-style="western"><surname>Nair</surname><given-names>MRGK</given-names></name><name name-style="western"><surname>Oommen</surname><given-names>CN</given-names></name></person-group> (<year>1965</year>)<article-title> <italic>Callispa</italic> sp. (Hispinae : Chrysomelidae) as a minor pest of coconut in Kerala.</article-title><source>The Indian Journal of Entomology</source><volume>27</volume>: <fpage>230</fpage>-<lpage>232</lpage>.</mixed-citation></ref></ref-list></tp:taxon-treatment>
